# Supplementary material for: Integrin-mediated electric axon guidance underlying optic nerve formation in the embryonic chick retina
Source: Commun Biol. 2023 Jun 30;6:680. doi: 10.1038/s42003-023-05056-x (PMC10313674; doi:10.1038/s42003-023-05056-x)
Supplement: Supplementary file 4 — Supplementary Data 1 [file 42003_2023_5056_MOESM4_ESM.xlsx]

## Sheet: Fig. 1d
Distance (um)	Mean fluorescence intensity
100	98.7
150	78.4
200	63.2
300	42
400	33.6
500	28

## Sheet: Fig. 1k
no	EF	EF+TA	EF+WB	EF+IgG	Reverse EF
2.7	4.2	5.8	5.6	3.6	1.5
2.3	3.3	5.55	5.9	3.4	1.6
2	3.1	5.8	6.4	3.6	1.5
2.2	3.6	6.85	6	3.2	1.6
2.3	3.9	6	5.8	3.9	1.9
2.6	4	6.95	6.2	3.6	1.9
2.1	4.4	6.5	6.6	3.8	1.6
2.7	3.8	5.8	7	3.5	1.55
2.1	4.2	6	6.7	3.7	1.6
2.3	3.4	6.85	6.8	3.4	1.5
2.1	3.7	6.9	6.5	3.5	1.6
2.2	3.9	6.9	6.5	3.9	1.6
2.2	3.1	6.5	5.3	3.4	1.15
2.1	3.5	5.8	6	3.7	1.2
2.3	3.3	6	5.6	3.3	1.2
2.1	3.6	6.05	5.9	3.8	1.2
2.1	4	5.4	5.7	3.4	1.2
2	3.2	6.5	6	3.5	1.3
2.3					1.4
2.1					1.4
2					1.9
2.1					1.5
2.3					1.6
2					1.8

## Sheet: Fig. 1l
0 ug/mL	TA 20 ug/mL	TA 50 ug/mL	TA 100 ug/mL	TA 200 ug/mL	WB 10 ug/mL	WB 20 ug/mL	WB 50ug/mL	WB 100 ug/mL	WB 200 ug/mL
4.2	6.2	4.3	5.8	6.4	5.55	5.7	6	5.6	6.4
3.3	6.35	4.3	5.55	5.3	5.55	6.3	5.9	5.9	6
3.1	5.9	4	5.8	6	5.7	6.4	6.3	6.4	6
3.6	5.2	4.9	6.85	6	5.65	5.9	5.9	6	6.4
3.9	5.3	4.4	6	6.2	5	6.3	6.3	5.8	6.1
4	5.4	4.2	6.95	6.5	5.3	6.2	5.9	6.2	6.1
4.4	4.2	5.5	6.5	5.9	4.2	5.9	6.8	6.6	5.8
3.8	3.3	5.8	5.8	5.95	4	6.1	6.5	7	5.8
4.2	3.9	5.9	6	6.7	4.3	6.2	6.7	6.7	5.6
3.4	3.8	6.6	6.85	6.2	4.8	6	6.2	6.8	5.3
3.7	3.6	6.6	6.9	5.7	4.5	5.8	6.4	6.5	5.8
3.9	3.3	6.4	6.9	6.4	4.4	6.2	6.6	6.5	5.8
3.1	3.5	4.4	6.5	6	4.5	5.5	5.4	5.3	6.2
3.5	3.4	3.8	5.8	5.7	5	5.8	5.4	6	6.3
3.3	3.6	3.9	6	6.6	4.7	6.2	5.2	5.6	6.55
3.6	3.3	3.9	6.05	6.4	4.8	5.8	5.2	5.9	6.15
4	3.4	4	5.4	6.4	5.2	5.7	5.8	5.7	6.1
3.2	3.6	4	6.5	6.1	5.5	6	5.6	6	6.2

## Sheet: Fig. 2g
no	EF	no+TA	EF+TA	no+WB	EF+WB
2	2.05	2.1	2.3	2.05	2
2.05	2.1	2.1	2.4	2	1.95
2.2	2	2.3	2.4	1.95	2.1
2	1.9	2.3	2.4	2.1	1.95
1.95	2	2.4	2.4	1.95	2
2.1	2	2.3	2.3	2.2	2
2	2.1	2.1	2.2	2.1	2.1
2	1.9	2.1	2.2	2.05	2.1
2.1	2.2	2.2	2.4	2.2	2.05
2.1	2	2.1	2.15	2.2	2.1
2	2	2.1	2.4	2.1	2
2.05	1.95	2.2	2.2	2.2	2.1
2	2.05	2.4	2.05	1.95	2.2
2	1.9	2.3	2.05	2.05	2.1
2.1	2.2	2.4	2.05	1.95	2.1
2.1	2.15	2.4	2.05	2	2.1
2	2	2.4	2.05	1.95	2.1
2	2	2.45	2.1	2.1	2

## Sheet: Fig. 3d
cont.	WB	Mn2+
93	100	74
99	101	71
91	96	77
90	113	69
98	112	70
89	108	68
104	82	70
78	91	74
95	83	57
83	86	54
103	88	53
103	90	89
62	101	92
69	96	85
70	98	79
71	96	83
73	101	81
70	98	85

## Sheet: Fig. 3e
cont.	WB	Mn2+
110345	408601	79595
117039	322295	84963
129959	427282	73700
136534	361557	68737
126626	364763	70045
112419	348926	65799
131830	238348	73127
105455	295411	69439
120230	379382	51432
103037	387450	70578
166052	391813	51663
136448	352585	71086
142233	225488	57733
150970	210759	49094
154754	247217	47599
166059	249979	67105
171410	268926	65113
188906	262521	50627

## Sheet: Fig. 3f
cont.	WB	Mn2+
143	360	151
146	345	130
171	353	146
173	347	138
163	346	137
147	311	104
223	246	110
249	270	109
213	327	101
212	359	132
228	339	99
224	303	88
146	271	86
154	231	91
141	245	97
156	252	109
164	257	112
188	329	81

## Sheet: Fig. 4d
Whole image	Bblue line
210.39	213
210.6	214.33
210.15	213.33
209.64	210
210.52	207.67
211.56	208
211.62	207.33
211.19	205.67
210.21	204.33
211.36	204.33
210.8	205.33
209.61	206
210.75	207
212.04	206.33
212.12	203.33
211.35	200.67
211.09	203.67
211.76	210.67
211.53	218
211.03	220.67
211.05	219
211.17	218.67
211.67	222.33
212.63	226.33
212.12	223.67
210.67	222
210.88	220.33
212.29	218.67
213.8	216.33
212.03	211.33
210.9	205
211.22	199
211.51	198.33
211.73	202
213.18	213
212.9	217.33
212.2	211
213.22	209.33
215.08	211
217.34	208.67
214.29	201.33
214.3	202.33
215	203.67
214.26	205.67
213.51	207.33
214.16	207.33
214.39	206.67
214.35	205.67
214.06	208.67
214.23	209.67
213.85	209.67
213.15	211.33
212.65	214.33
212.68	215.67
213.11	211.33
213.23	205.67
213.31	206.67
212.49	209
211.57	212.33
211.99	212.67
212.16	211.33
212.12	212
213.04	215.67
213.92	219.33
215.21	214
215.29	213.67
215.06	216.33
214.63	223
213.84	227.33
213.43	227.67
213.19	227.33
212.35	227.67
211.57	220
212.94	219.67
212.6	218.67
212.01	218.33
214.25	215.67
214.67	214.33
213.05	218
213.8	222.67
213.74	224.33
212.59	215.33
212.07	203.67
213.13	205.33
214.48	214
214.94	212.33
215.12	210
215.32	217.33
215.25	217
214.67	222.33
215.53	229.33
215.87	233.67
215.16	234
214.83	228.67
214.95	222.33
214.93	218.67
215.26	224.67
215.23	227.33
216.13	231.33
215.56	235.33
213.77	238
213.34	239
214.17	238.67
215.71	237.67
213.36	230
212.51	225.33
212.56	221.33
213.52	220
214.25	220
214.71	219.33
215.14	217
215.39	215.67
218.1	219.33
216.93	222
215.7	222.67
217.45	223.33
218.3	228.67
217.09	235.67
216.37	234.67
215.39	229.33
214.02	221.33
214.92	220.67
215.87	223.67
216.27	228.33
215.73	227.67
214.99	222.67
214.96	218.67
215.18	218
217.01	231
217	233.67
216.43	235.67
215.41	237
215.71	236.33
215.94	234.33
214.69	233.33
214.03	232.67
213.42	218.67
213.43	222.67
213.54	229.67
213.5	234.67
213.53	233.33
213.44	228.33
213.64	225
214.64	224.67
215.9	229.67
215.98	220
216.84	216
217.52	222.67
217.02	227.67
216.34	226.33
216.13	227.67
215.98	231.67
216.2	233
216.1	227.67
217.54	229.33
217.19	230
215.28	224.33
216.65	222.33
217.97	226.33
215.59	226
214.8	227
214.08	226.67
215.6	227.33
216.08	226.67
215.38	221.67
214.3	215.33
214.46	213.67
217.97	215.33
217.24	221.33
216.38	224
216.2	227.33
216.81	227
218.24	223.33
220.45	220.67
220.99	219
219.57	219.33
219.15	221
219.5	220.67
219.91	220
218.66	217
218	213
218.56	213.33
218.77	222
219.43	232
217.86	229.67
217.45	225.33
217.26	227
218.23	235
217.57	236.33
215.85	230.67
215.63	229
215.84	233
216.14	225.33
215.1	220.33
214.59	216
215.43	214.67
217.09	217.33
218	220.67
217.91	221.33
218.05	220.67
219.11	214
217.21	218.67
216.58	224.33
216.76	226.67
215.89	225.67
215.95	225
216.79	228
216.06	231.67
214.77	227.67
216.17	227
216	225.67
215.76	222.33
216.55	219.67
215.97	218.33
215.09	218.67
215.88	220
216.32	217
216.78	215.33
216.94	217.67
216.88	219.67
217.18	222.33
217.65	231.67
217.34	234.33
216.32	226.33
216.55	221.67
217.39	221.33
217.9	224.67
217.67	226.67
217.42	228.67
217.89	236.67
217.32	237.33
215.66	228.33
215.53	228.33
215.49	228.67
215.24	222
215.93	217.67
217.27	221
216.35	217.67
215.91	211.33
216.69	210.67
217	208.67
216.74	210.67
216.1	214
216.16	219.67
215.66	224.67
214.48	226.33
214.58	224.67
215.25	222.33
216.19	229
216.05	225.67
215.47	224
216.31	224.33
216.51	224
216.18	222.33
217.39	222
218.03	223.67
217.69	233.67
216.79	234
216.1	229
217.72	219
217.5	216.33
216.08	223
217.21	230.33
217.85	233.67
218.37	228.67
217.71	236.33
217.31	243
217.34	244
217.84	240.33
218.09	234.33
218.18	227
218.65	221.33
219.15	223
218.05	228
217.69	224.33
217.95	222.33
218.54	232.33
218.53	236.67
218.14	226.33
218.77	216.67
218.91	209.33
217.54	204
218.55	212.33
220.18	214
220.26	211.67
219.86	210.67
219.62	210.33
219.58	224.33
219.31	224
218.66	219.33
219.64	220
219.96	217.67
219.2	208.33
218.67	208.67
218.66	213
219.61	211.33
219.72	219
219.33	217.67
219.09	216.33
219.35	218.33
220.39	224.67
221.79	231
221.15	230
218.37	225.67
218.68	222.67
218.61	217.67
218.67	212.67
218.72	210.67
218.78	213.67
218.73	219.33
218.27	223.67
217.58	225.33
218.32	233
218.66	230.67
218.59	227.33
217.69	228
217.25	232.67
217.48	235.67
217.14	233.33
216.67	228.67
215.78	226.67
216.97	225.33
217.98	221
216.98	215.67
216.3	213
216.37	212.67
215.48	210.33
214.85	207.67
216.54	214
216.38	216
216.09	214.33
215.76	210.67
216.36	209.67
216.43	213.67
215.27	216.67
214.98	218
215.3	216.67
215.04	215
214.89	217.33
215.29	222
216.05	226.33
216.24	229
215.16	228.33
213.77	225.67
212.92	232.67
213.23	231
213.99	230.67
213.79	222.67
212.62	211.67
212.45	212.67
213.87	218.33
215.37	218
215.35	216
212.76	205.33
212.15	212.33
212.73	213.33
212.87	209.67
213.24	211.33
213.4	209.33
213.21	214
213.26	212.33
213.85	210
213.51	211.33
213.47	209.67
213.98	204.67
214.4	206.33
214.57	208.67
214.04	202.33
213.74	198.67
213.56	195.33
213.98	194.33
214.59	198.33
214.49	204.67
214.25	211.67
213.8	219.67
213.04	225
212.96	230.67
212.48	227.67
212	223.67
212.44	221
212.27	220.33
211.42	219.67
211.76	218.33
212	217.33
212.72	215
213.22	215.33
213.46	215.67
212.94	217.33
212.5	221.33
212.88	226
213.47	231.33
213.67	234.67
211.52	234
212.49	233.67
213.17	235.33
212.67	238.33
212.79	241.33
213.46	241.67
213.29	239
213.03	235.33
213.83	224
213.27	222.67
213	217.67
213.34	212.67
213.34	212.67
213.22	218
212.9	220.67
212.38	220
211.62	218.67
211.5	214
211.71	217
212.26	220.67
212.11	215.33
211.07	212.67
210.34	217
210.9	219.67
210.99	223
209.61	223.67
209.88	223
210.88	219
210.43	215.33
209.85	215
209.48	219.33
208.51	224.33
208.55	223
208.55	211.67
208.26	211.33
207.85	216.67
207.89	212.67
209.04	206.33
209.21	205.67
207.79	205
208.22	210.33
208.3	210.33
206.89	205.33
207.09	197.33
207.98	195.67
206.09	201.67
205.62	205.67
207.94	204
204.39	206.67
203.9	205.33
203.52	201.33
202.71	196.67
202.01	196.33
201.98	198.33
201.68	197.67
201.18	195.33
201.08	193.67
201.92	195.67
202.55	194
201.06	190.33
200.24	191.67
200.71	197.33
200.63	198.67
200.71	194.33
199.2	192.33
198.92	191.67
198.34	190.33
197.43	189.33
197.3	187.67
197.82	186.33
197.83	185
197.68	183.67
197.17	187.67
197.09	185.67
197.22	182.67
197.04	182
196.36	182
195.38	181.67
194.76	179
194.81	177
195	178
193.42	176
193.24	177.33
193.09	181.67
191.6	184.67
191.02	181.67
191.61	178
191.27	176
191.38	174.33
192.16	177.33
191.55	180
190.24	184
189.79	184
189.82	174
190.11	172
190.79	182.67
190.69	181.33
189.55	181.67
189.6	187.67
189.43	189.33
188.18	186.67
188.3	187.67
188.51	187
187.02	179.33
187.2	183.67
187.18	182.33
187.05	180.33
186.43	179.33
186.03	183.33
186.42	190.33
186.67	194.67
186.36	195.33
186.77	188.67
186.75	188.33
187.01	189.33
187.6	191
187.71	188.67
187.37	187.33
187.16	189
187	193
187.36	193
187.36	194.67
187.33	198.67
187.24	202.67
187.37	200.33
187.49	194.67
187.14	191.67
186.72	192
186.36	185
186.71	182
187.06	180.33
187.39	181.33
187.77	183
188.09	184.67
187.99	189.33
187.73	193.33
188.01	189
189.02	193
189.83	190
190.49	189.67
190.88	196
190.41	196.67
189.52	190.67
189.09	188.33
189.68	194.33
189.83	196.67
190.09	201.67
190.76	200.33
191.68	195.33
191.98	199.67
191.72	207
191.68	206.67
191.76	207.33
191.62	211.33
191.85	206.67
192.01	203.67
191.73	210.67
191.8	216
192.22	215.33
192.38	216
192.42	213
192.41	202
192.41	193.33
192.85	193.33
193.38	195.67
193.14	197.67
193.64	200.67
195.49	206
195.44	203.67
194.58	198.67
195.19	195.67
195.58	196.67
195.06	199
195.82	198.67
196.34	197.67
195.19	198.33
195.42	201.33
195.68	206.67
196.45	207
197.3	201.67
197.51	201.33
197.39	204.33
197.48	200
197.54	190.33
198.93	199
198.95	201
198.58	198.67
198.24	194
197.91	195
197.82	203
198.01	207.33
198.05	207.33
198.47	203.33
198	203.67
197.55	204.33
198.03	205.67
198.9	205
199.34	203
199.26	200.33
198.69	197.33
198.91	206.67
198.43	205
198.13	204.67
198.48	206.67
197.72	205.67
196.51	204.33
196.19	204.33
196.31	206.67
196.27	211.67
196.95	210.33
197	208.67
197.59	207
198.59	207.33
198.25	208.67
197.11	210.67
197	212
197.13	209
195.77	205.33
196.02	208.67
195.95	210.67
194.39	208
193.99	212.67
194.55	218
194.9	214.33
195.18	214.67
195.5	215.67
196.11	207
196.26	201.67
195.97	205.67
195.98	203.33
195.98	196.67
195.6	196
195.16	188.67
194.62	190
196.11	190.67
197.18	190.33
195.67	190.67
194.33	191.33
194.35	188.67
194.32	185
194.05	188.33
194.24	195
195.45	198
194.65	202
192.81	207.67
193.58	203.33
194.68	198.67
194.07	203.33
195.28	211.33
194.87	212
193.99	211
193.93	209.67
193.69	210
192.69	209.67
192.18	205
191.95	199.33
191.27	191
191.57	196.67
191.65	200.67
191.74	200.33
191.46	199.67
191.02	199.67
191.4	198
191.54	194.33
191.51	198.67
190.83	203
190.13	206
190.22	204.33
190.58	202.67
190.89	202
191.18	200.33
191.22	197.67
191.68	196
190.69	195.67
190.03	185.33
189.76	177.67
189.13	180
189.55	182
190.67	186
190.48	195.67
189.86	200.33
190.78	195.33
191.04	197.33
191.24	203.33
191.64	201.33
190.93	194.67
190.21	195.67
190.7	201.33
190.87	204.67
190.26	199
190.94	198
191.82	203.33
191.57	206.67
191.26	203
190.56	199
188.85	199.33
188.42	195
188.26	187.33
188.88	189.67
188.99	193.67
188.44	190.33
188.32	188.33
188.17	192
187.6	192.33
188.02	203.67
188.37	206
187.68	206.33
186.85	204
186.6	203.33
187.25	204
187.53	202.33
186.68	200.67
186.46	203
186.73	207
186.89	205
187.21	197
187.7	197.67
188.21	204.67
188.56	205.67
188.45	200
187.25	188.67
187.65	194
188.44	197.67
188.8	198.33
188.82	201.67
188.18	204
186.52	199.33
185.33	190.33
186.82	190.33
186.14	184
185.47	183
185.02	187.67
184.46	189
183.92	188.33
183.9	195
184.21	205.67
184.87	203.33
184.23	200
184.54	197
185.54	197
185.47	195.33
184.74	192.33
184.57	192
184.61	194.33
183.82	186
183.72	187.33
183.94	187
183.9	183
182.89	177.67
182.64	174.67
183.09	171.67
182.91	169.67
182.65	163.33
181.47	165.67
181.03	166.67
181	165.33
180.68	168
181.19	172.67
181.91	176.67
181.55	177.33
181.1	175.67
180.35	179.33
179.91	181.67
179.55	182.33
179.28	185.33
179.52	188.33
180.08	188
180.56	184.33
180.4	180.33
179.66	182.67
180.1	185.67
180.32	188.67
180.23	189.67
180.51	188.67
180.24	187.33
180	185.33
179.82	180.33
179.68	180.67
179.54	181
179.8	180.33
179.57	180.33
178.94	181
179.12	182.67
179.66	184
181.33	178.33
181.43	177.33
180.77	176.67
179.54	177
178.96	177.67
178.79	178.67
178.44	179.33
178.2	180
178.73	185
178.7	189.67
178.54	191.67
178.13	188.33
178.22	184.33
178.4	183.33
178.02	184.67
177.48	185
177.61	184.67
177.28	185.67
177.07	189.67
177.28	192.67
177.32	191.33
176.71	184.33
176.03	179
175.6	177.67
176.78	180.33
176.06	167.67
175.78	162.67
175.48	166
175.25	167
175.23	170.33
174.83	172
174.29	168
173.9	165
174.5	165.33
174.09	166
173.31	168.67
173.22	170.67
172.98	171.33
172.91	170
173.03	168.67
173	165.67
172.26	168
171.89	170
171.8	171.67
171.03	172.33
170.05	173.33
169.81	174.67
170.11	176
170.17	174.67
169.56	177.67
169.61	179.33
169.4	181.33
168.48	182.33
168.21	180.67
168.75	178
169.1	177.67
169.07	177.33
169.18	183
170.32	185.67
170.62	181.67
170.09	183.33
169.7	189.67
169.71	188.67
170.07	180.67
170.19	178
170.15	179.33
169.77	182.67
169.51	184.33
169.21	182
168.92	179
168.94	181.67
169.01	186
168.56	184.33
168.66	181.33
168.55	177.33
168.23	176
168.18	178.33
168.49	182
168.86	186
168.99	188.33
167.67	185.33
167.42	181
166.9	178.33
166.35	166
166.34	167.33
166.66	167
166.62	177.33
166.35	179.33
166.96	173.67
166.93	177
167.09	179.33
167.57	178.33
167.48	175.33
167.27	173.33
167.35	170
166.74	166.67
165.86	165.33
165.77	171.33
165.57	173
165.8	170
166.71	171
166.77	175
166.11	177
166.28	175
166.42	174.33
165.91	174
165.87	172
165.65	168.33
164.79	167.33
165.03	169.33
166.21	170.67
166.6	170.33
166.87	174
167.24	168.67
167.12	166
166.81	167.33
167.01	164.33
167.29	158.67
167.37	157.67
167.45	160.67
167.4	158
166.93	158.33
166.3	159.33
165.83	163.67
165.59	172
165.42	177
165.11	174
164.86	167.33
164.68	172
164.42	172.33
164.09	175
163.57	180.67
162.93	182.33
162.23	179.33
161.76	175.33
161.73	173.33
161.91	172.33
161.68	169.67
161.59	167
161.88	168
161.64	171
160.89	175
160.6	179.33
160.61	181.67
160.24	182.33
160.07	177.33
159.7	171.33
159.5	169.67
159.43	171.33
159.34	173.67
159.22	174.67
159	173.67
158.71	172
157.99	172.67
157.55	171
157.51	170
157.56	170.33
157.58	171.33
157.49	168
157.46	163.33
157.26	171
156.96	172
157.1	167.67
157.54	159.33
157.67	153
157.44	151.33
157.3	152.67
157.3	152.67
157.5	153
156.91	156.67
156.39	162
156.1	162.33
155.86	157.33
155.68	156.33
155.37	162.67
154.93	171.67
154.92	171.67
154.49	167.33
154.35	167.67
154.17	171
153.76	173.33
153.67	179.67
153.87	180.67
154.05	173
154.11	170.33
153.95	170.67
153.96	172.33
153.88	171.67
153.3	167.33
152.92	162.33
152.69	162.33
151.94	166.33
152.08	155.67
152.17	156.33
152.39	156.33
152.58	155.67
152.62	154.67
152.43	155
152.14	156
152.18	157.67
152.83	167
152.87	164.33
152.83	162.67
152.78	163.67
152.88	166
153.12	167.67
153.27	167
153.26	165.33
152.92	159.67
152.51	163.33
152.38	165.33
152.15	164.33
151.79	163
151.28	162.67
150.65	159
150.54	154.33
150.09	152.33
149.77	152.67
149.48	150.33
149.44	147
149.31	147
149.17	151.67
149.18	157
149.26	159.33

## Sheet: Fig. 4e
Time	Fluorescence
0	3172.1
0.1	3140.2
0.2	3145.8
0.3	3165.4
0.4	3128.4
0.5	3127.9
0.6	3130.2
0.7	3123.4
0.8001	3113.1
0.9001	3133.7
1.0001	3115.2
1.1001	3125
1.2001	3111.3
1.3001	3113.3
1.4001	3103.6
1.5001	3126.7
1.6001	3096.7
1.7001	3107.9
1.8001	3131.4
1.9001	3108.1
2.0001	3095.3
2.1001	3101.7
2.2001	3107.9
2.3001	3091.6
2.4002	3098.2
2.5002	3081.1
2.6002	3072.9
2.7002	3070.7
2.8002	3085.5
2.9002	3073.7
3.0002	3066.8
3.1002	3092.4
3.2002	3086.9
3.3002	3065.5
3.4002	3057.8
3.5002	3048.8
3.6002	3045.2
3.7002	3058.5
3.8002	3041.8
3.9002	3064.6
4.0003	3062.2
4.1003	3047.4
4.2003	3055.3
4.3003	3048.9
4.4003	3051.8
4.5003	3044.2
4.6003	3051
4.7003	3064.5
4.8003	3040.6
4.9003	3119
5.0003	3169
5.1003	3251.1
5.2003	3258.7
5.3003	3304
5.4003	3345.7
5.5003	3362.9
5.6004	3361.7
5.7004	3364
5.8004	3400.1
5.9004	3367
6.0004	3404
6.1004	3416.9
6.2004	3429.9
6.3004	3447.6
6.4004	3440
6.5004	3451.4
6.6004	3466.3
6.7004	3483.2
6.8004	3482.5
6.9004	3462.3
7.0004	3459.2
7.1005	3460.4
7.2005	3483.3
7.3005	3478.8
7.4005	3487.4
7.5005	3482.2
7.6005	3491.3
7.7005	3524.6
7.8005	3517.7
7.9005	3531.1
8.0005	3497.4
8.1005	3533.5
8.2005	3537.4
8.3005	3514.1
8.4005	3530.4
8.5005	3522.9
8.6005	3525
8.7006	3527.7
8.8006	3535.3
8.9006	3556.2
9.0006	3556.6
9.1006	3538.9
9.2006	3512.6
9.3006	3550.7
9.4006	3547.9
9.5006	3556.7
9.6006	3540.1
9.7006	3558.4
9.8006	3557.2
9.9006	3555.5
10.001	3570.5
10.101	3568.8
10.201	3544.2
10.301	3557.3
10.401	3560.2
10.501	3535.4
10.601	3554.1
10.701	3566.5
10.801	3572.3
10.901	3566.2
11.001	3572.3
11.101	3552.8
11.201	3563
11.301	3561.7
11.401	3547.3
11.501	3568.2
11.601	3559
11.701	3551.3
11.801	3590.4
11.901	3582.9
12.001	3595.9
12.101	3589
12.201	3575.6
12.301	3571.2
12.401	3591.2
12.501	3590.8
12.601	3570.7
12.701	3585.3
12.801	3608.7
12.901	3584.7
13.001	3605.1
13.101	3619.2
13.201	3614.4
13.301	3625.9
13.401	3601.6
13.501	3606
13.601	3595.8
13.701	3615.7
13.801	3604.6
13.901	3613.9
14.001	3621.5
14.101	3618.6
14.201	3626.6
14.301	3640.7
14.401	3614.2
14.501	3621.8
14.601	3607.9
14.701	3601.7
14.801	3583.7
14.901	3618.6
15.001	3622.5
15.101	3623.1
15.201	3629.1
15.301	3617.5
15.401	3612.7
15.501	3623.7
15.601	3622.1
15.701	3612.1
15.801	3616.8
15.901	3627.2
16.001	3624.3
16.101	3612.3
16.201	3623.8
16.301	3609.6
16.401	3646.5
16.501	3658.9
16.601	3643.5
16.701	3638.5
16.801	3614.7
16.901	3612
17.001	3615.7
17.101	3600.8
17.201	3642.1
17.301	3639.3
17.401	3636
17.501	3623.8
17.701	3649.3
17.801	3613.6
17.901	3613.5
18.001	3613.5
18.101	3641
18.201	3631.2
18.301	3652.1
18.401	3643.2
18.501	3627.8
18.601	3632.6
18.701	3643.5
18.801	3642.6
18.901	3619.1
19.001	3630.1
19.101	3634.3
19.301	3646.2
19.401	3662.3
19.601	3641.4
19.701	3660
20.001	3651.9
20.101	3656.9
20.201	3625.4
20.301	3651.1
20.401	3657.7
20.501	3672.3
20.601	3668.2
20.701	3663.4
20.801	3682.8
20.901	3674.7
21.001	3650.4
21.101	3653.1
21.201	3637.6
21.301	3622
21.501	3651
21.601	3623.4
21.701	3659.4
21.801	3656.9
21.901	3635.5
22.001	3641.3
22.101	3639.1
22.201	3650.8
22.301	3641.9
22.401	3645.6
22.501	3643.8
22.601	3645.4
22.701	3654.1
22.802	3680.5
22.902	3658.6
23.001	3650.2
23.101	3647.6
23.201	3634.8
23.302	3619.8
23.402	3647.6
23.501	3667.4
23.601	3652
23.701	3646.7
23.802	3637.4
23.902	3621.8
24.001	3643
24.101	3662.5
24.201	3655
24.302	3633.6
24.402	3641.3
24.502	3654.6
24.602	3661.9
24.802	3665.5
24.902	3584.1
25.002	3508.2
25.102	3484.4
25.202	3431
25.302	3415
25.402	3391.2
25.502	3352.3
25.602	3350
25.702	3325.2
25.802	3338.2
25.902	3336.4
26.002	3318.6
26.102	3313.6
26.202	3313.9
26.302	3290.3
26.402	3282.7
26.502	3281.3
26.602	3263.9
26.702	3249.6
26.802	3245.9
26.902	3249.6
27.002	3255.6
27.102	3246.1
27.202	3236
27.302	3269.9
27.402	3243.4
27.502	3206.3
27.602	3228.7
27.702	3201.4
27.802	3209.7
27.902	3211.1
28.002	3207.1
28.102	3228
28.202	3226.6
28.302	3232.7
28.402	3225.8
28.502	3200.3
28.602	3181.4
28.702	3204.3
28.802	3204.6
28.902	3193.9
29.002	3180.1
29.102	3187.1
29.202	3162.5
29.302	3182.4
29.402	3174.4
29.502	3181.8
29.602	3176.6
29.702	3157.6
29.802	3153.1
29.902	3165.9
30.002	3164.9
30.202	3164.9
30.302	3175.8
30.402	3155.3
30.602	3172.3
30.702	3142.6
30.802	3132.6
31.002	3145.2
31.102	3143.4
31.202	3144.4
31.302	3148.5
31.502	3119.9
31.602	3132.9
31.702	3129
31.802	3122.8
31.902	3138.7
32.002	3109.1
32.102	3120.2
32.202	3129
32.302	3126.5
32.402	3089.1
32.502	3115.9
32.602	3136.7
32.802	3106.5
32.902	3143.8
33.002	3118.4
33.102	3112.9
33.202	3086.6
33.302	3122.2
33.402	3104.6
33.502	3094.8
33.602	3116.4
33.702	3100.3
33.802	3130.9
33.902	3104.3
34.102	3104.3
34.202	3107.7
34.302	3085.9
34.402	3094.7
34.502	3109.4
34.602	3080.9
34.702	3111.7
34.902	3087.6
35.002	3115.2
35.102	3095
35.202	3066.3
35.402	3082.9
35.502	3081.1
35.602	3101
35.702	3096.4
35.802	3094.2
35.902	3101
36.002	3075.2
36.202	3082
36.302	3062.9
36.402	3079.7
36.502	3084.1
36.602	3072.5
36.702	3085.4
36.802	3082.7
36.902	3089.3
37.002	3102.6
37.102	3104
37.202	3099.9
37.302	3081.6
37.402	3063
37.502	3081.6
37.602	3091.1
37.702	3073.4
37.802	3099
37.902	3098
38.002	3090.9
38.102	3081
38.202	3079.7
38.302	3081.5
38.402	3069.8
38.502	3061.7
38.603	3080
38.702	3072.1
38.803	3085.5
38.903	3085
39.002	3097.2
39.103	3066.7
39.202	3073.4
39.303	3067.4
39.403	3087.2
39.502	3050.8
39.603	3061.3
39.702	3060.4
39.803	3068.1
39.903	3049.6
40.002	3069.3
40.103	3068
40.203	3053.5
40.303	3073.4
40.403	3066
40.503	3055.6
40.603	3051.3
40.703	3082.6
40.803	3096.2
40.903	3077.6
41.003	3053.7
41.103	3061.2
41.203	3064.3
41.303	3074
41.403	3048.5
41.503	3069
41.603	3066.7
41.703	3033.3
41.803	3039.3
41.903	3060.5
42.003	3025.7
42.103	3054.4
42.203	3043.5
42.403	3049
42.503	3067.1
42.603	3038.3
42.703	3040.9
42.903	3055.1
43.003	3067.4
43.103	3024.5
43.303	3027.9
43.403	3035.7
43.503	3027.6
43.603	3039.2
43.703	3048
43.803	3054.3
43.903	3014.9
44.003	3048
44.103	3041.4
44.203	3048.1
44.303	3054
44.403	3052.2
44.503	3023.7
44.603	3054.7
44.703	3041.7
44.803	3009
44.903	3035.6
45.003	3030.5

## Sheet: Fig. 4f
Time	Fluorescence
0	2941.5
0.1	2918.5
0.2	2914.1
0.3	2922.1
0.4	2915.8
0.5	2916.6
0.6	2905.2
0.7	2910.1
0.8001	2895.5
0.9001	2910.9
1.0001	2925
1.1001	2918.7
1.2001	2891.4
1.3001	2903.9
1.4001	2900.7
1.5001	2898.2
1.6001	2879.3
1.7001	2901.6
1.8001	2885.5
1.9001	2875.7
2.0001	2887.9
2.1001	2879.8
2.2001	2891.5
2.3001	2894.7
2.4002	2894.4
2.5002	2869.5
2.6002	2875.2
2.7002	2883.7
2.8002	2875.4
2.9002	2871.2
3.0002	2877.1
3.1002	2886.2
3.2002	2882.6
3.3002	2877.4
3.4002	2887.5
3.5002	2876
3.6002	2880.8
3.7002	2863
3.8002	2865
3.9002	2856
4.0003	2848.7
4.1003	2854.9
4.2003	2856.4
4.3003	2867.6
4.4003	2856.1
4.5003	2856.4
4.6003	2859.2
4.7003	2845.3
4.8003	2845.4
4.9003	2892.5
5.0003	2969.6
5.1003	3013
5.2003	3056
5.3003	3084.6
5.4003	3088.7
5.5003	3105.7
5.6004	3134.4
5.7004	3143.2
5.8004	3149.1
5.9004	3152.3
6.0004	3181.3
6.1004	3161.4
6.2004	3180.1
6.3004	3208.9
6.4004	3216
6.5004	3193.4
6.6004	3223.7
6.7004	3226
6.8004	3226
6.9004	3238.5
7.0004	3220.2
7.1005	3215.9
7.2005	3253.5
7.3005	3234.5
7.4005	3271.4
7.5005	3260.8
7.6005	3239.1
7.7005	3258.9
7.8005	3274.3
7.9005	3272.8
8.0005	3281.3
8.1005	3292.3
8.2005	3279.2
8.3005	3264.3
8.4005	3278.5
8.5005	3281.2
8.6005	3277.8
8.7006	3288
8.8006	3298.7
8.9006	3298.7
9.0006	3302.4
9.1006	3302.9
9.2006	3310.1
9.3006	3308.1
9.4006	3316.3
9.5006	3317.2
9.6006	3303.4
9.7006	3307.9
9.8006	3323.1
9.9006	3333.6
10.001	3321.8
10.101	3305.2
10.201	3310.1
10.301	3324.1
10.401	3327
10.501	3324.3
10.601	3305.3
10.701	3319.9
10.801	3335.2
10.901	3322.2
11.001	3323
11.101	3312.3
11.201	3340.7
11.301	3322.8
11.401	3340
11.501	3337.4
11.601	3323.5
11.701	3350.5
11.801	3336
11.901	3351.2
12.001	3360.5
12.101	3374.4
12.201	3354.2
12.301	3339
12.401	3355.4
12.501	3341.8
12.601	3339.2
12.701	3340.1
12.801	3365.5
12.901	3359.9
13.001	3382.2
13.101	3352.4
13.201	3354.6
13.301	3364.8
13.401	3345.5
13.501	3367
13.601	3361.9
13.701	3352.7
13.801	3351.7
13.901	3367.9
14.001	3372
14.101	3368.1
14.201	3362.7
14.301	3363
14.401	3374.6
14.501	3377
14.601	3341.9
14.701	3349
14.801	3376.1
14.901	3359.9
15.001	3381.7
15.101	3388
15.201	3370.1
15.301	3379.2
15.401	3389.7
15.501	3394.9
15.601	3392.1
15.701	3371.5
15.801	3368.5
15.901	3368.2
16.001	3383.9
16.101	3384.3
16.201	3374.7
16.301	3390
16.401	3387
16.501	3389.4
16.601	3380.1
16.701	3370.1
16.801	3366.4
16.901	3367
17.001	3348.8
17.101	3374.5
17.201	3357.4
17.301	3361.7
17.401	3359.8
17.501	3380.3
17.701	3370.2
17.801	3363
17.901	3371.9
18.001	3356.1
18.101	3382.6
18.201	3373.3
18.301	3373.2
18.401	3397.6
18.501	3389.7
18.601	3377.9
18.701	3385.9
18.801	3375.8
18.901	3382.7
19.001	3373.8
19.101	3390.3
19.301	3380.8
19.401	3375.4
19.601	3385.9
19.701	3373.4
20.001	3363.2
20.101	3355.9
20.201	3369.4
20.301	3374.7
20.401	3375.2
20.501	3392
20.601	3388.4
20.701	3369.4
20.801	3376.4
20.901	3384.7
21.001	3385.7
21.101	3353.1
21.201	3366.9
21.301	3364.8
21.501	3368.7
21.601	3388.8
21.701	3372
21.801	3384.7
21.901	3391.5
22.001	3362.2
22.101	3356.9
22.201	3354
22.301	3389.6
22.401	3357.8
22.501	3351.7
22.601	3368.7
22.701	3362.5
22.802	3374.3
22.902	3362.9
23.001	3382.8
23.101	3357.1
23.201	3349.6
23.302	3367
23.402	3355.4
23.501	3346.9
23.601	3378.8
23.701	3340.7
23.802	3365.4
23.902	3361.8
24.001	3367.8
24.101	3379
24.201	3369.4
24.302	3350.7
24.402	3348.4
24.502	3364.6
24.602	3368.4
24.802	3354.8
24.902	3325.3
25.002	3264.7
25.102	3235.2
25.202	3185.5
25.302	3159.9
25.402	3127.2
25.502	3107.7
25.602	3083
25.702	3099.6
25.802	3079.3
25.902	3070.6
26.002	3059.9
26.102	3059.2
26.202	3047.9
26.302	3034.7
26.402	3043.9
26.502	3020.3
26.602	3011.1
26.702	3006.4
26.802	3017.4
26.902	2985.5
27.002	2998.2
27.102	2998.4
27.202	3002.5
27.302	2996
27.402	2983.2
27.502	2984.1
27.602	2967.9
27.702	2963.7
27.802	2961.2
27.902	2970
28.002	2964
28.102	2974.5
28.202	2969.6
28.302	2970.2
28.402	2952.5
28.502	2951.1
28.602	2944.8
28.702	2933.8
28.802	2930.3
28.902	2932.4
29.002	2936.9
29.102	2924.4
29.202	2943.6
29.302	2932.9
29.402	2921.1
29.502	2938.6
29.602	2912.2
29.702	2935.1
29.802	2905
29.902	2924.7
30.002	2914.7
30.202	2905.9
30.302	2919.2
30.402	2929.7
30.602	2914.8
30.702	2872.1
30.802	2895.8
31.002	2876
31.102	2899.5
31.202	2893.2
31.302	2896
31.502	2905.2
31.602	2875.3
31.702	2873.1
31.802	2883.3
31.902	2866.1
32.002	2880.9
32.102	2866.2
32.202	2880.4
32.302	2863.5
32.402	2887.2
32.502	2890.3
32.602	2847.5
32.802	2864.1
32.902	2870.4
33.002	2871.9
33.102	2856.1
33.202	2880.3
33.302	2881
33.402	2867.3
33.502	2876.6
33.602	2860.6
33.702	2844.4
33.802	2848.3
33.902	2850.9
34.102	2836.7
34.202	2845.3
34.302	2833.9
34.402	2861
34.502	2839.8
34.602	2843.1
34.702	2844.3
34.902	2864.1
35.002	2842.9
35.102	2831.2
35.202	2838.8
35.402	2832
35.502	2832.7
35.602	2835.4
35.702	2835.2
35.802	2829
35.902	2826.3
36.002	2824.5
36.202	2809.5
36.302	2828.4
36.402	2809.8
36.502	2818
36.602	2816.3
36.702	2827
36.802	2815.2
36.902	2816.7
37.002	2821.7
37.102	2809.1
37.202	2819.4
37.302	2816.1
37.402	2807.1
37.502	2805.2
37.602	2811.1
37.702	2811.7
37.802	2835.3
37.902	2840.3
38.002	2821.2
38.102	2811
38.202	2801
38.302	2806.4
38.402	2811
38.502	2805.3
38.603	2814.9
38.702	2823.5
38.803	2822
38.903	2817.7
39.002	2796.5
39.103	2817.8
39.202	2805.8
39.303	2811.1
39.403	2804.5
39.502	2797.5
39.603	2799.6
39.702	2792.2
39.803	2792
39.903	2808.2
40.002	2790.4
40.103	2799.2
40.203	2797.8
40.303	2801.4
40.403	2780.3
40.503	2785
40.603	2788
40.703	2811.2
40.803	2812.9
40.903	2810.5
41.003	2785.3
41.103	2794.3
41.203	2790.7
41.303	2802.9
41.403	2793.2
41.503	2802.5
41.603	2800.1
41.703	2784.6
41.803	2800.1
41.903	2777.1
42.003	2781.1
42.103	2789.8
42.203	2770
42.403	2797.8
42.503	2779.5
42.603	2771.2
42.703	2756.3
42.903	2777
43.003	2767.7
43.103	2777.6
43.303	2781.2
43.403	2788.6
43.503	2791.6
43.603	2770.5
43.703	2782.7
43.803	2763.3
43.903	2773.5
44.003	2795.6
44.103	2785.4
44.203	2770.7
44.303	2787.2
44.403	2768.9
44.503	2785.4
44.603	2790.5
44.703	2777.8
44.803	2768.7
44.903	2773.6
45.003	2760

[truncated: 4 more sheets: Fig. 4g, Fig. 5i, Fig. 5j, Fig. 5m]
